# Supplementary material for: CRISPR/Cas9 genome editing of potato StDMR6-1 results in plants less affected by different stress conditions
Source: Hortic Res. 2024 May 6;11(7):uhae130. doi: 10.1093/hr/uhae130 (PMC11224679; doi:10.1093/hr/uhae130)
Supplement: Web_Material_uhae130 [file web_material_uhae130.zip]

Archive with 2 entries (2 files):
- data_DMR6 suppl2.xlsx
- Supplementary material.docx
