# Supplementary material for: CRISPR/Cas9 genome editing of potato StDMR6-1 results in plants less affected by different stress conditions
Source: Hortic Res. 2024 May 6;11(7):uhae130. doi: 10.1093/hr/uhae130 (PMC11224679; doi:10.1093/hr/uhae130)
Supplement: Web_Material_uhae130 [file web_material_uhae130.zip › data_DMR6 suppl2.xlsx]

## Sheet: A.i. assay lesion size
KE	KD187	KD517	KD1005
10.77	7.39	9.02	8.33
14.11	7.81	7.18	9.16
11.73	8.13	9.05	7.52
12.54	6.74	7.99	5.24
9.94	9.63	8.25	3.36
12.43	8.09	7.38	7.55
11.6	7.84	11.65	5.83
12.43	6.48	7.29	8.39
12.43	7.99	7.74	10.35
9.94	8.4	9.03	9.67
11.6	9.89	5.84	10.31
11.6	10.05	10.36	9.12
12.43	8.63	7.82	11.63
13.26	10.24	6.77	12.57
12.43	7.32	7.52	12.95
9.94	7.08	10.39	9.13
14.12	9.53	4.25	4.45
9.94	8.31	7.66	5.86
9.49	10.61	4.52	6.64
12.43	11.31	6.3	4.34
9.94	7.76	6.66	8.58
10.34	8.03	7.06	10.56
12.43	6.02	7.66	4.93
9.94	6.89	9.3	10.56
12.43	9.42	6.85	5.81
10.77	9.21	3.89	8.56
7.55	8.03	7.23	7.54
11.94	10.21	7.62	10.15
14.36	8.07	6.2	3.45
11.79	9.54	6.48	4.19
13.29	9.36	7.54	3.72
9.7	7.96	8.21	6.75
10.72	8.19	9.89	7.57
10.21	8.22	7.77	4.32
10.24	6.25	10.06	8.94
12.65	8.16	4.77	4.34
11.67	6.11	5.08	6.23
13.14	7.97	8.89	7.59
9.04	6.11	7.71	8.39
14.24	7.11	7.67	8.19
15.64	8.37	7.4	9.18
13.72	8.49	6.2	10.83
14.38	8.22	9.91	9.17
10.6	7.82	7.63	9.78
10.35	10.06	8.39	10.68
11.19	7.35	8.62	10.89
16.81	10.45	7.93	11.57
13.23	9.55	8.21	10.72
9.08	8.2	6.66	10.86
13.75	8.9	6.29	10.81
10.96	7.73	7.95	9.14
10.68	5.92	7.47	10.85
7.93	8.33	7.83	12.69
10.92	7.27	10.1	10.78
18.8	9.19	6.88	4.34
15.53	8.93	7.55	6.85
14.27	6.62	5.3	8.67
15.02	7.43	5.33	10.46
12.6	6.92	6.89	8.69
14.61	6.92	9.37	6.72
9.97	8.69	4.87	10.75
9.71	7.68	6.89	6.64
8.14	8.77	8.33	8.39
10.1	7	9.28	9.47
9.38	6.81	6	10.93
11.04	6.88	8.28	8.39
16.73	6.33	5.3	9.77
8.78	7.46	10.13	5.09
10.4	7.09	7.65	7.61
10.22	7.5	5.3	7.31
11.6	7.97	6.76	7.99
10.99	4.72	5.41	4.16
15.76	4.78	10.3	5.41
12.79	7.69	9.49	4.93
12.19	6.15	6.45	10.26
11.6	7.46	6.88	9.61
12.48	8.19	9.93	10.49

## Sheet: A.i. assay biomass
KE	KD187	KD517	KD1005
119.578325324515	52.7655731533585	68.4108492792064	32.3838339783226
132.43766065663	52.5069183829988	59.6671186338506	50.2904138750624
105.89905142867	55.3231786397066	46.9583563736719	51.360038580114
140.371318096485	66.7311924814707	66.3715842621752	69.2134439066958
105.181267058209	50.6689572174093	57.3754686573481	76.4082120528411
130.14635164873	57.3565562655369	67.1271706850185	70.4545696193085
122.268995702207	55.8920626900801	60.9850913152118	58.3517520020574

## Sheet: Common scab
KE	KD187	KD517
0.65979381443299	0.341176470588235	0.0967741935483871
0.881188118811881	0.545454545454545	0.511111111111111
0.777777777777778	0.6	0.170212765957447
	0.130841121495327	0.117647058823529

## Sheet: Salt stress fresh weight
	salt							control
KE	KD78	KD187	KD517	KD1005		KE	KD78	KD187	KD517	KD1005
147.3	318.9	192.6	360.9	302.5		730	650	840	550	830
197.9	298.3	212.7	308.1	298.1		710	670	500	460	570
190.1	410.9	250.8	286.4	327.8		600	710	730	490	360
129.8	247.4	351.2	212.3	269.7		680	700	680	400	730
183.6	234.2	261.8	194.2	253.8		690	560	690	570	590
127.1	254.6	221.2	145.3	373.0		690	550	750	400	380
137.1	248.6	166.7	269.5	311.0		720	450	640	510	380
174.2	457.6	296.8	322.9	359.6		660	580	820	610	480
137.2	256.6	314.4	237.7	300.5		510	470	600	710	880
171.2	254.1	257.9	293.6	236.1		630	670	670	630	720
224.6	237.6	329.4	235.4	293.3		510	480	490	720	830
197.5	335.6	267.5	356.3	241.1		430	560	380	580	630
143.2	373.2	375.8	222.2	271.8		340	530	450	550	980
						450	400	390	560	600
						680	530	380	600	560
						540	650	420	740	540

## Sheet: Salt stress PR1 expresssion
KE	KD78	KD187	KD517	KD1005
1.21841026367519	1.18099266142953	2.98969849726988	1.4289941397411	3.83705647730106
1.00695555005672	0.870550563296123	2.29739670999407	1.86606598307361	1.47938750924884
0.474671060475259	5.81589006928124	2.84810039119414	1.87254449486899	1.66439746942305
0.254369923025672	5.29635564158158	2.28152743173685	3.29436406907028	2.95877501849767
0.486327473706143	1.14076371586843	8.00000000000001	3.45814892523146	0.952637998043938
1.21841026367519	9.38267959385502	1.4289941397411	7.99999999999999	0.724973416439426
0.388234437500519	3.78423058690238	14.074385214759	5.04550963532501	3.8664243882599
1.93187265784969	8.02777398807602	8.72406186132205	5.16941132254998	2.3391753281039
2.51402674904366	4.31691294601771	12.1678300259281		4.82657567888305
	0.572362080299342			2.92006402130905

## Sheet: Osmotic stress
KE	KD187	KD517	KD1005
0.19	0.31	0.45	0.26		red text denotes dead plants
0.1	0.35	0.65	0.65
0.23	0.38	1.38	0.48
0.1	4.3	0.43	0.36
0.26	1.52	1.24	0.39
0.54	4.51	1.4	0.54
0.39	3.5	1.29	3.83
0.73	3.79	1.08	4.2
0.51	4.52	4.01	1.88
1.02	3.53	4.36	6.21
0.91	2.78	5.08	5.8
0.66	1.94	4.63	4.9
0.99	0.45	4.53	0.17
0.66	0.81	5.3	0.44
0.72	1.26	3.44	0.57
0.74	0.35	2.71	1.34
2.67	1.17	3.82	1.29
1.23	0.98	4.98	1.56
3.51	1.62	2.4	1.61
0.46	2.06	1.77	3.24
0.45	1.05	3.59	2.43
0.15	3.23	4.53	4.62
0.22	4.9	6.6	5.54
0.16	4.65	2.06	0.85
0.28	0.97	1.13	0.78
0.34	1.14	1.56	3.83
0.66	2.24	1.75	1.26
0.35	1.18	3.46	2.79
0.52	0.58	3.38	2.11
0.66	5.78	4.51	0.82
0.75	6.19	1.35	3.31
0.35	4.46	0.64	2.68
0.33	4.23	1.05	0.48

## Sheet: AUC Stomatal conductance
KE	KD517	KD1005
0.3669997	0.2548694	0.1827765
0.3050015	0.2594715	0.1639638
0.39102	0.3541602	0.2648219
0.3731916	0.1400208	0.2884318
0.3080304	0.2418538	0.1840453
0.3397242	0.2794592	0.29335
0.322771	0.285787	0.2650675
0.4191092	0.2891427	0.2966845
0.3353223		0.1799978
0.2817408		0.195321
0.3973173		0.1599072
0.4081585

## Sheet: AUC quantum yield
KE	KD517	KD1005
2.218403	2.213232	2.2285
2.222498	2.209532	2.208248
2.203143	2.180491	2.197404
2.227012	2.202046	2.199904
2.133656	2.1706	2.205474
2.197188	2.168632	2.183296
2.195975	2.200279	2.192907
2.165733	2.187247	2.179322
2.108739	2.2098	2.201758
2.218764	2.210398	2.203008
2.213046	2.18577	2.19907
2.155504

## Sheet: Tuber dry mass
KE	KD187	KD517
0.273093447905478	0.298568935427574	0.287868127449995
0.265980567629762	0.272560335781742	0.275238490253007
0.279831045406547	0.299396418416721	0.293282272219563
0.287111684402881	0.275480059084195	0.290429455522911
0.273999801449419	0.299410857062702	0.275349981082104

## Sheet: Tuber hardness
KE	187	517
103.7	105.1	109.65
112.1	98.85	139.35
104.1	103.9	98.75
102.7	99.45	101.1
112.1	113.7	100.15
105.35	113.55	126.4
105.25	113.55	106.15
108.75	111.7	113.1
122.2	102.4	102.1
122.65	105.35	111.1

[truncated: 3 more sheets: Specific gravity tubers, Yield, P.i resistance in field]
